# Supplementary material for: Metabolic landscape of the healthy pancreas and pancreatic tumor microenvironment
Source: JCI Insight. 2024 Aug 13;9(18):e180114. doi: 10.1172/jci.insight.180114 (PMC11457849; doi:10.1172/jci.insight.180114)
Supplement: Supporting data values [file jciinsight-9-180114-s082.xlsx]

## Sheet: Figure 6D
Alexis Harold 2023-06-20 11h07m52s abcg blot1
No.	Label	Type	Volume (Int)	Adj. Vol. (Int)	Mean Bkgd. (Int)	Abs. Quant.	Rel. Quant.	# of Pixels	Min. Value (Int)	Max. Value (Int)	Mean Value (Int)	Std. Dev.	Area (mm2)
1	U1	Unknown	13927610	5.89887e+06	2373.96	N/A	N/A	3382	785	6444	4118.16	1728.15	32.6489
2	U2	Unknown	18491794	7.73089e+06	3181.82	N/A	N/A	3382	734	8464	5467.71	2446.77	32.6489
Alexis Harold 2023-06-20 11h15m56s atubulin blot1
No.	Label	Type	Volume (Int)	Adj. Vol. (Int)	Mean Bkgd. (Int)	Abs. Quant.	Rel. Quant.	# of Pixels	Min. Value (Int)	Max. Value (Int)	Mean Value (Int)	Std. Dev.	Area (mm2)
1	U1	Unknown	4049668	2.5829e+06	954.928	N/A	N/A	1536	625	8007	2636.5	1945.48	26.361
2	U2	Unknown	6351624	4.54448e+06	1176.53	N/A	N/A	1536	635	12057	4135.17	3036.56	26.361
Alexis Harold 2023-06-21 10h28m26s monica vinc
No.	Label	Type	Volume (Int)	Adj. Vol. (Int)	Mean Bkgd. (Int)	Abs. Quant.	Rel. Quant.	# of Pixels	Min. Value (Int)	Max. Value (Int)	Mean Value (Int)	Std. Dev.	Area (mm2)
1	U1	Unknown	4308235	3.00339e+06	900.517	N/A	N/A	1449	610	9420	2973.25	2744.24	27.7078
2	U2	Unknown	3585486	2.29413e+06	891.205	N/A	N/A	1449	618	7292	2474.46	2065.42	27.7078
ABCG1		Rel to Tub	Rel to TCM
	MCSF	1.96407	1		Figure 6D
	TCM	3.36985	1.71575

## Sheet: Figure 5D
Alexis Harold 2023-06-20 11h20m03s SCD select blot 2
No.	Label	Type	Volume (Int)	Adj. Vol. (Int)	Mean Bkgd. (Int)	Abs. Quant.	Rel. Quant.	# of Pixels	Min. Value (Int)	Max. Value (Int)	Mean Value (Int)	Std. Dev.	Area (mm2)
1	U1	Unknown	2671772	320098	1976.2	N/A	N/A	1190	907	3536	2245.19	719.064	20.423
2	U2	Unknown	3791451	1.27015e+06	2118.74	N/A	N/A	1190	776	6296	3186.09	1425.15	20.423
Alexis Harold 2023-06-20 11h17m22s VINC BLOT 2
No.	Label	Type	Volume (Int)	Adj. Vol. (Int)	Mean Bkgd. (Int)	Abs. Quant.	Rel. Quant.	# of Pixels	Min. Value (Int)	Max. Value (Int)	Mean Value (Int)	Std. Dev.	Area (mm2)
1	U1	Unknown	3829762	2.81821e+06	679.807	N/A	N/A	1488	603	9348	2573.76	2601.8	25.5373
2	U2	Unknown	2791753	1.82336e+06	679.098	N/A	N/A	1426	605	5837	1957.75	1666.19	24.4732
SCD		Rel to Tub	Rel to TCM
	MCSF	0.697634	1
	TCM	1.35809	1.94671		Figure 5D
